# Supplementary material for: A Simulation-Based Approach to Severe Bronchospasm Complicated by Septic Shock
Source: MedEdPORTAL. 2026 Apr 7;22:11592. doi: 10.15766/mep_2374-8265.11592 (PMC13053521; doi:10.15766/mep_2374-8265.11592)
Supplement: Supplementary file 1 — Simulation Case with Critical Actions.docxSimulation Environmental Preparation List.docxPrebriefing Guide.docxData Slides.pptxDebriefing Guide.docxPostdebrief Handout.docxSimulation Evaluation Form.docx [file mep_2374-8265.11592-s001.zip]

Archive with 8 entries (8 files):
- A. Simulation Case with Critical Actions.docx
- B. Simulation Environmental Preparation List.docx
- C. Prebriefing Guide.docx
- D. Data Slides.pptx
- E. Debriefing Guide.docx
- F. Postdebrief Handout.docx
- G. Simulation Evaluation Form.docx
- _Educational Summary Report_11592.pdf
